# Supplementary material for: Simple Application and Adherence to Gout Guidelines Enables Disease Control: An Observational Study in French Referral Centres
Source: J Clin Med. 2022 Sep 28;11(19):5742. doi: 10.3390/jcm11195742 (PMC9570816; doi:10.3390/jcm11195742)
Supplement: Supplementary file 1 [file jcm-11-05742-s001.zip]

Archive with 1 entries (1 files):
- jcm-1914813-supplementary.pdf
